# Supplementary material for: Autophagy3D: a comprehensive autophagy structure database
Source: Database (Oxford). 2024 Sep 19;2024:baae088. doi: 10.1093/database/baae088 (PMC11412239; doi:10.1093/database/baae088)
Supplement: baae088_Supp [file baae088_supp.zip]

Archive with 1 entries (1 files):
- suppl_data/autophagy3D_SI_DATABASE.docx
